# Supplementary material for: Determination of in vitro immunotoxic potencies of a series of perfluoralkylsubstances (PFASs) in human Namalwa B lymphocyte and human Jurkat T lymphocyte cells
Source: Front Toxicol. 2024 Mar 14;6:1347965. doi: 10.3389/ftox.2024.1347965 (PMC10976438; doi:10.3389/ftox.2024.1347965)
Supplement: Supplementary file 1 [file DataSheet3.xlsx]

## Sheet: RAG1
Conc	Exp	Substance	Substance.exp	RAG1_AVG	RAG1_SD	RAG1_N
0	1	PFBA	PFBA_1.1	1	0.110279	3
1	1	PFBA	PFBA_1.1	1.2751	0.121942	3
3.3	1	PFBA	PFBA_1.1	1.26434	0.0856321	2
10	1	PFBA	PFBA_1.1	1.32512	0.16524	3
33	1	PFBA	PFBA_1.1	1.30535	0.151863	3
100	1	PFBA	PFBA_1.1	1.32102	0.21634	3
0	1	PFHxA	PFHxA_1.1	1	0.110279	3
1	1	PFHxA	PFHxA_1.1	1.23824	0.0592554	3
3.3	1	PFHxA	PFHxA_1.1	1.14009	0.10094	3
10	1	PFHxA	PFHxA_1.1	1.10336	0.0302824	3
33	1	PFHxA	PFHxA_1.1	1.32632	0.146844	3
100	1	PFHxA	PFHxA_1.1	1.23412	0.106258	3
0	1	PFUnDA	PFUnDA_1.1	1	0.110279	3
1	1	PFUnDA	PFUnDA_1.1	1.40588	0.23587	3
3.3	1	PFUnDA	PFUnDA_1.1	1.34595	0.0889435	3
10	1	PFUnDA	PFUnDA_1.1	1.3385	0.0436002	3
0	1	PFDA	PFDA_1.1	1	0.130677	3
1	1	PFDA	PFDA_1.1	0.935716	0.0220855	3
3.3	1	PFDA	PFDA_1.1	0.866002	0.0855713	3
10	1	PFDA	PFDA_1.1	0.852288	0.0896462	3
33	1	PFDA	PFDA_1.1	0.246206	0.013785	3
0	1	PFBS	PFBS_1.1	1	0.130677	3
1	1	PFBS	PFBS_1.1	0.890633	0.0351074	3
3.3	1	PFBS	PFBS_1.1	0.851165	0.0841031	3
10	1	PFBS	PFBS_1.1	0.866836	0.0780717	3
33	1	PFBS	PFBS_1.1	1.03146	0.189202	3
100	1	PFBS	PFBS_1.1	1.01374	0.0475379	3
0	1	3:1FTOH	3:1FTOH_1.1	1	0.130677	3
1	1	3:1FTOH	3:1FTOH_1.1	1.06625	0.123692	3
3.3	1	3:1FTOH	3:1FTOH_1.1	0.838517	0.0570214	3
10	1	3:1FTOH	3:1FTOH_1.1	0.848666	0.05782	3
33	1	3:1FTOH	3:1FTOH_1.1	0.996967	0.0219071	3
100	1	3:1FTOH	3:1FTOH_1.1	1.0966	0.242702	3
0	1	3:1FTUOH	3:1FTUOH_1.1	1	0.0491608	3
1	1	3:1FTUOH	3:1FTUOH_1.1	1.10618	0.189507	3
3.3	1	3:1FTUOH	3:1FTUOH_1.1	1.11376	0.366858	3
10	1	3:1FTUOH	3:1FTUOH_1.1	0.97683	0.0253141	3
33	1	3:1FTUOH	3:1FTUOH_1.1	1.11942	0.0955031	3
100	1	3:1FTUOH	3:1FTUOH_1.1	1.06542	0.113033	3
0	1	4:2FTOH	4:2FTUOH_1.1	1	0.0491608	3
1	1	4:2FTOH	4:2FTUOH_1.1	0.966608	0.0186219	3
3.3	1	4:2FTOH	4:2FTUOH_1.1	0.99885	0.0695097	3
10	1	4:2FTOH	4:2FTUOH_1.1	0.895678	0.0876576	3
33	1	4:2FTOH	4:2FTUOH_1.1	0.979572	0.0373243	3
100	1	4:2FTOH	4:2FTUOH_1.1	1.07781	0.0790111	3
0	1	6:2FTOH	6:2FTOH_1.1	1	0.279205	3
1	1	6:2FTOH	6:2FTOH_1.1	1.13564	0.0574918	3
3.3	1	6:2FTOH	6:2FTOH_1.1	1.01464	0.088372	3
10	1	6:2FTOH	6:2FTOH_1.1	0.961142	0.0233758	3
33	1	6:2FTOH	6:2FTOH_1.1	1.09061	0.0698953	3
100	1	6:2FTOH	6:2FTOH_1.1	1.16404	0.309011	3
0	1	HFPO-DA	HFPO-DA_1.1	1	0.279205	3
1	1	HFPO-DA	HFPO-DA_1.1	1.11814	0.0700204	3
3.3	1	HFPO-DA	HFPO-DA_1.1	0.942695	0.104041	3
10	1	HFPO-DA	HFPO-DA_1.1	0.985074	0.106685	3
33	1	HFPO-DA	HFPO-DA_1.1	1.21432	0.0786913	3
100	1	HFPO-DA	HFPO-DA_1.1	1.38326	0.259871	3
0	1	HFPO-TA	HFPO-TA_1.1	1	0.279205	3
1	1	HFPO-TA	HFPO-TA_1.1	1.11823	0.0552005	2
3.3	1	HFPO-TA	HFPO-TA_1.1	1.04956	0.131279	3
10	1	HFPO-TA	HFPO-TA_1.1	1.12847	0.065557	3
33	1	HFPO-TA	HFPO-TA_1.1	0.178447	0.0212898	3
0	1	PFOA	PFOA1.1	1	0.131393	3
1	1	PFOA	PFOA1.1	0.919853	0.0981403	3
3.3	1	PFOA	PFOA1.1	1.03354	0.057303	3
10	1	PFOA	PFOA1.1	0.947867	0.133626	3
33	1	PFOA	PFOA1.1	0.474383	0.0245985	3
100	1	PFOA	PFOA1.1	0.0412027	0.00937511	3
0	2	PFOA	PFOA1.2	1	0.118885	3
1	2	PFOA	PFOA1.2	0.783509	0.131394	3
3.3	2	PFOA	PFOA1.2	0.829702	0.0436149	3
10	2	PFOA	PFOA1.2	0.841039	0.12856	3
33	2	PFOA	PFOA1.2	0.721451	0.0332202	3
100	2	PFOA	PFOA1.2	0.0667627	0.0128191	3
0	1	PFOS	PFOS1.1	1	0.131393	3
1	1	PFOS	PFOS1.1	1.11517	0.109284	3
3.3	1	PFOS	PFOS1.1	0.950273	0.0645756	3
10	1	PFOS	PFOS1.1	0.710562	0.125123	3
33	1	PFOS	PFOS1.1	0.518699	0.0464945	3
100	1	PFOS	PFOS1.1	0.0935585	0.0104474	3
0	2	PFOS	PFOS1.2	1	0.118885	3
1	2	PFOS	PFOS1.2	0.904385	0.205866	3
3.3	2	PFOS	PFOS1.2	0.737189	0.0236612	3
10	2	PFOS	PFOS1.2	0.774588	0.0792009	3
33	2	PFOS	PFOS1.2	0.525819	0.033247	3
100	2	PFOS	PFOS1.2	0.0962009	0.0159873	3
0	1	PFHxS	PFHxS1.1	1	0.131393	3
1	1	PFHxS	PFHxS1.1	1.05333	0.1083	3
3.3	1	PFHxS	PFHxS1.1	0.965033	0.0634313	3
10	1	PFHxS	PFHxS1.1	1.01712	0.0173611	3
33	1	PFHxS	PFHxS1.1	0.798287	0.0839974	3
100	1	PFHxS	PFHxS1.1	0.516919	0.0439177	3
0	2	PFHxS	PFHxS1.2	1	0.118885	3
1	2	PFHxS	PFHxS1.2	0.871548	0.103768	3
3.3	2	PFHxS	PFHxS1.2	0.895579	0.0603742	3
10	2	PFHxS	PFHxS1.2	0.901497	0.0894008	3
33	2	PFHxS	PFHxS1.2	0.902294	0.163755	3
100	2	PFHxS	PFHxS1.2	0.577812	0.0232593	3
0	1	PFNA	PFNA1.1	1	0.131393	3
1	1	PFNA	PFNA1.1	1.05133	0.152199	3
3.3	1	PFNA	PFNA1.1	0.965892	0.0874506	3
10	1	PFNA	PFNA1.1	1.00295	0.0641705	3
33	1	PFNA	PFNA1.1	0.239208	0.0190879	3
0	2	PFNA	PFNA1.2	1	0.118885	3
1	2	PFNA	PFNA1.2	0.933932	0.0431433	3
3.3	2	PFNA	PFNA1.2	0.845322	0.225412	3
10	2	PFNA	PFNA1.2	0.862287	0.0792951	3
33	2	PFNA	PFNA1.2	0.379343	0.0333665	3

## Sheet: RAG2
Conc	Exp	Substance	Substance.exp	RAG2_AVG	RAG2_SD	RAG2_N
0	1	PFBA	PFBA_1.1	1	0.0162972	3
1	1	PFBA	PFBA_1.1	1.08594	0.0538103	3
3.3	1	PFBA	PFBA_1.1	1.1166	0.0674917	3
10	1	PFBA	PFBA_1.1	1.01434	0.0393992	3
33	1	PFBA	PFBA_1.1	1.032	0.113789	3
100	1	PFBA	PFBA_1.1	1.22108	0.139726	3
0	1	PFHxA	PFHxA_1.1	1	0.0162972	3
1	1	PFHxA	PFHxA_1.1	1.10309	0.113115	3
3.3	1	PFHxA	PFHxA_1.1	0.982712	0.0795521	3
10	1	PFHxA	PFHxA_1.1	0.881848	0.0188604	3
33	1	PFHxA	PFHxA_1.1	0.894734	0.0302303	3
100	1	PFHxA	PFHxA_1.1	0.82813	0.0768903	3
0	1	PFUnDA	PFUnDA_1.1	1	0.0162972	3
1	1	PFUnDA	PFUnDA_1.1	1.11694	0.245111	3
3.3	1	PFUnDA	PFUnDA_1.1	0.952165	0.0184476	3
10	1	PFUnDA	PFUnDA_1.1	0.949708	0.0143237	3
0	1	PFDA	PFDA_1.1	1	0.0153891	3
1	1	PFDA	PFDA_1.1	1.00174	0.0322805	3
3.3	1	PFDA	PFDA_1.1	0.943761	0.0186598	3
10	1	PFDA	PFDA_1.1	0.882218	0.0172608	3
33	1	PFDA	PFDA_1.1	0.308053	0.00710392	3
0	1	PFBS	PFBS_1.1	1	0.0153891	3
1	1	PFBS	PFBS_1.1	0.977529	0.0409784	3
3.3	1	PFBS	PFBS_1.1	0.957175	0.0610042	3
10	1	PFBS	PFBS_1.1	0.966483	0.018285	3
33	1	PFBS	PFBS_1.1	0.953642	0.135994	3
100	1	PFBS	PFBS_1.1	0.891119	0.0449071	3
0	1	3:1FTOH	3:1FTOH_1.1	1	0.0153891	3
1	1	3:1FTOH	3:1FTOH_1.1	1.08057	0.119516	3
3.3	1	3:1FTOH	3:1FTOH_1.1	0.86911	0.0296806	3
10	1	3:1FTOH	3:1FTOH_1.1	0.935497	0.0404006	3
33	1	3:1FTOH	3:1FTOH_1.1	0.91412	0.0508532	3
100	1	3:1FTOH	3:1FTOH_1.1	1.13585	0.124295	3
0	1	3:1FTUOH	3:1FTUOH_1.1	1	0.0411499	3
1	1	3:1FTUOH	3:1FTUOH_1.1	1.16272	0.156731	3
3.3	1	3:1FTUOH	3:1FTUOH_1.1	1.13069	0.289008	3
10	1	3:1FTUOH	3:1FTUOH_1.1	1.00346	0.0340983	3
33	1	3:1FTUOH	3:1FTUOH_1.1	1.08134	0.0231425	3
100	1	3:1FTUOH	3:1FTUOH_1.1	1.06312	0.0657574	3
0	1	4:2FTOH	4:2FTUOH_1.1	1	0.0411499	3
1	1	4:2FTOH	4:2FTUOH_1.1	1.06205	0.0154746	3
3.3	1	4:2FTOH	4:2FTUOH_1.1	1.06658	0.0642902	3
10	1	4:2FTOH	4:2FTUOH_1.1	0.941805	0.040886	3
33	1	4:2FTOH	4:2FTUOH_1.1	1.00933	0.0111536	3
100	1	4:2FTOH	4:2FTUOH_1.1	1.10219	0.0696863	3
0	1	6:2FTOH	6:2FTOH_1.1	1	0.0868162	3
1	1	6:2FTOH	6:2FTOH_1.1	0.960064	0.0267251	3
3.3	1	6:2FTOH	6:2FTOH_1.1	0.932602	0.052573	3
10	1	6:2FTOH	6:2FTOH_1.1	0.915732	0.0786684	3
33	1	6:2FTOH	6:2FTOH_1.1	0.943497	0.0361164	3
100	1	6:2FTOH	6:2FTOH_1.1	1.13063	0.182707	3
0	1	HFPO-DA	HFPO-DA_1.1	1	0.0868162	3
1	1	HFPO-DA	HFPO-DA_1.1	1.01548	0.076558	3
3.3	1	HFPO-DA	HFPO-DA_1.1	0.893298	0.0845807	3
10	1	HFPO-DA	HFPO-DA_1.1	0.853121	0.0592611	3
33	1	HFPO-DA	HFPO-DA_1.1	0.942022	0.0378159	3
100	1	HFPO-DA	HFPO-DA_1.1	0.81383	0.0363778	3
0	1	HFPO-TA	HFPO-TA_1.1	1	0.0868162	3
1	1	HFPO-TA	HFPO-TA_1.1	0.969229	0.0397228	2
3.3	1	HFPO-TA	HFPO-TA_1.1	0.84665	0.127575	3
10	1	HFPO-TA	HFPO-TA_1.1	0.887316	0.0456665	3
33	1	HFPO-TA	HFPO-TA_1.1	0.181267	0.00605769	3
0	1	PFOA	PFOA1.1	1	0.0612185	3
1	1	PFOA	PFOA1.1	0.917985	0.0245117	3
3.3	1	PFOA	PFOA1.1	0.922525	0.0441751	3
10	1	PFOA	PFOA1.1	0.822674	0.0285491	3
33	1	PFOA	PFOA1.1	0.474844	0.00866465	3
100	1	PFOA	PFOA1.1	0.068294	0.0107348	3
0	2	PFOA	PFOA1.2	1	0.0738982	3
1	2	PFOA	PFOA1.2	0.856059	0.0519295	3
3.3	2	PFOA	PFOA1.2	0.942115	0.0286181	3
10	2	PFOA	PFOA1.2	0.888395	0.0207089	3
33	2	PFOA	PFOA1.2	0.711349	0.0767624	3
100	2	PFOA	PFOA1.2	0.103927	0.00409553	3
0	1	PFOS	PFOS1.1	1	0.0612185	3
1	1	PFOS	PFOS1.1	0.983059	0.102098	3
3.3	1	PFOS	PFOS1.1	0.910265	0.0475723	3
10	1	PFOS	PFOS1.1	0.818367	0.0692959	3
33	1	PFOS	PFOS1.1	0.575803	0.0235953	3
100	1	PFOS	PFOS1.1	0.184326	0.00573924	3
0	2	PFOS	PFOS1.2	1	0.0738982	3
1	2	PFOS	PFOS1.2	0.89021	0.100479	3
3.3	2	PFOS	PFOS1.2	0.829795	0.0555761	3
10	2	PFOS	PFOS1.2	0.844588	0.0234931	3
33	2	PFOS	PFOS1.2	0.665964	0.0356649	3
100	2	PFOS	PFOS1.2	0.270071	0.0188861	3
0	1	PFHxS	PFHxS1.1	1	0.0612185	3
1	1	PFHxS	PFHxS1.1	0.936322	0.039528	3
3.3	1	PFHxS	PFHxS1.1	0.860841	0.0147948	3
10	1	PFHxS	PFHxS1.1	0.882063	0.0155688	3
33	1	PFHxS	PFHxS1.1	0.769839	0.0449176	3
100	1	PFHxS	PFHxS1.1	0.582801	0.0270317	3
0	2	PFHxS	PFHxS1.2	1	0.0738982	3
1	2	PFHxS	PFHxS1.2	1.10464	0.0613322	3
3.3	2	PFHxS	PFHxS1.2	1.0349	0.074843	3
10	2	PFHxS	PFHxS1.2	1.01393	0.0388764	3
33	2	PFHxS	PFHxS1.2	0.844928	0.0554468	3
100	2	PFHxS	PFHxS1.2	0.693187	0.021845	3
0	1	PFNA	PFNA1.1	1	0.0612185	3
1	1	PFNA	PFNA1.1	0.970159	0.0834139	3
3.3	1	PFNA	PFNA1.1	0.871348	0.039908	3
10	1	PFNA	PFNA1.1	0.805639	0.0353825	3
33	1	PFNA	PFNA1.1	0.212675	0.008586	3
0	2	PFNA	PFNA1.2	1	0.0738982	3
1	2	PFNA	PFNA1.2	0.998397	0.0638133	3
3.3	2	PFNA	PFNA1.2	1.01257	0.0616351	3
10	2	PFNA	PFNA1.2	0.879297	0.0541251	3
33	2	PFNA	PFNA1.2	0.400479	0.0256648	3
