# Supplementary material for: Determination of in vitro immunotoxic potencies of a series of perfluoralkylsubstances (PFASs) in human Namalwa B lymphocyte and human Jurkat T lymphocyte cells
Source: Front Toxicol. 2024 Mar 14;6:1347965. doi: 10.3389/ftox.2024.1347965 (PMC10976438; doi:10.3389/ftox.2024.1347965)
Supplement: Supplementary file 3 [file DataSheet2.xlsx]

## Sheet: Sheet1
Conc	Exp	Substance	Substance.exp	RLA_AVG	RLA_SD	RLA_N
0	1	PFBA	PFBA_1.1	100	13.1303	6
1	1	PFBA	PFBA_1.1	113.674	4.8732	3
3.3	1	PFBA	PFBA_1.1	106.76	6.59939	3
10	1	PFBA	PFBA_1.1	108.076	7.01199	3
33	1	PFBA	PFBA_1.1	109.249	7.07658	3
100	1	PFBA	PFBA_1.1	103.13	6.90216	3
0	1	PFHxA	PFHxA_1.1	100	13.1303	6
1	1	PFHxA	PFHxA_1.1	103.915	5.24063	3
3.3	1	PFHxA	PFHxA_1.1	111.324	17.0157	3
10	1	PFHxA	PFHxA_1.1	100.007	3.0174	3
33	1	PFHxA	PFHxA_1.1	108.917	2.17976	3
100	1	PFHxA	PFHxA_1.1	97.7562	9.44334	3
0	1	PFNA	PFNA_1.1	100	18.5462	6
1	1	PFNA	PFNA_1.1	105.02	6.33307	3
3.3	1	PFNA	PFNA_1.1	108.432	3.13815	3
10	1	PFNA	PFNA_1.1	96.8988	6.30438	3
33	1	PFNA	PFNA_1.1	45.6479	3.67497	3
0	1	PFOA	PFOA_1.1	100	18.5462	6
1	1	PFOA	PFOA_1.1	116.096	4.25122	3
3.3	1	PFOA	PFOA_1.1	109.068	3.53471	3
10	1	PFOA	PFOA_1.1	94.1896	7.32473	3
33	1	PFOA	PFOA_1.1	86.6189	7.51807	3
100	1	PFOA	PFOA_1.1	42.7449	3.7389	3
0	1	PFUnDA	PFUnDA_1.1	100	11.9698	6
1	1	PFUnDA	PFUnDA_1.1	104.36	6.03601	3
3.3	1	PFUnDA	PFUnDA_1.1	79.8293	10.0347	3
10	1	PFUnDA	PFUnDA_1.1	58.9096	7.98903	3
33	1	PFUnDA	PFUnDA_1.1	56.3824	6.21772	3
0	1	PFDA	PFDA_1.1	100	11.9698	6
1	1	PFDA	PFDA_1.1	91.8615	7.88768	3
3.3	1	PFDA	PFDA_1.1	98.4387	2.49087	3
10	1	PFDA	PFDA_1.1	46.5152	1.50155	3
0	1	PFBS	PFBS_1.1	100	11.9698	6
1	1	PFBS	PFBS_1.1	84.8123	8.16736	3
3.3	1	PFBS	PFBS_1.1	79.2943	1.15307	3
10	1	PFBS	PFBS_1.1	87.3889	4.75371	3
33	1	PFBS	PFBS_1.1	78.8991	9.00984	3
100	1	PFBS	PFBS_1.1	74.3305	5.77423	3
0	1	PFHxS	PFHxS_1.1	100	7.97284	6
1	1	PFHxS	PFHxS_1.1	102.269	4.89479	3
3.3	1	PFHxS	PFHxS_1.1	108.37	5.48683	3
10	1	PFHxS	PFHxS_1.1	94.1012	7.78314	3
33	1	PFHxS	PFHxS_1.1	87.4132	3.69428	3
100	1	PFHxS	PFHxS_1.1	48.7727	0.118548	3
0	1	PFOS	PFOS_1.1	100	7.97284	6
1	1	PFOS	PFOS_1.1	99.8013	8.31527	3
3.3	1	PFOS	PFOS_1.1	94.8052	9.18407	3
10	1	PFOS	PFOS_1.1	63.5908	1.19312	3
33	1	PFOS	PFOS_1.1	21.5628	5.41198	3
0	1	3:1FTOH	3:1FTOH_1.1	100	14.6055	6
1	1	3:1FTOH	3:1FTOH_1.1	102.155	3.26389	3
3.3	1	3:1FTOH	3:1FTOH_1.1	100.163	5.08518	3
10	1	3:1FTOH	3:1FTOH_1.1	101.756	6.23399	3
33	1	3:1FTOH	3:1FTOH_1.1	107.774	1.4051	3
100	1	3:1FTOH	3:1FTOH_1.1	106.782	4.9958	3
0	1	3:1FTUOH	3:1FTUOH_1.1	100	14.6055	6
1	1	3:1FTUOH	3:1FTUOH_1.1	89.2607	11.1166	3
3.3	1	3:1FTUOH	3:1FTUOH_1.1	97.7209	7.50907	3
10	1	3:1FTUOH	3:1FTUOH_1.1	106.622	7.62014	3
33	1	3:1FTUOH	3:1FTUOH_1.1	96.7339	4.40913	3
100	1	3:1FTUOH	3:1FTUOH_1.1	108.343	12.2478	3
0	1	4:2FTOH	4:2FTUOH_1.1	100	12.8071	6
1	1	4:2FTOH	4:2FTUOH_1.1	95.3661	3.96093	3
3.3	1	4:2FTOH	4:2FTUOH_1.1	100.169	4.60575	3
10	1	4:2FTOH	4:2FTUOH_1.1	96.1042	3.56215	3
33	1	4:2FTOH	4:2FTUOH_1.1	99.0882	4.50726	3
100	1	4:2FTOH	4:2FTUOH_1.1	105.158	5.37481	3
0	1	HFPO-TA	HFPO-TA_1.1	100	12.8071	6
1	1	HFPO-TA	HFPO-TA_1.1	91.669	3.72502	3
3.3	1	HFPO-TA	HFPO-TA_1.1	91.9643	6.60871	3
10	1	HFPO-TA	HFPO-TA_1.1	82.5217	2.41608	3
33	1	HFPO-TA	HFPO-TA_1.1	17.4545	2.01495	3
0	1	HFPO-DA	HFPO-DA_1.1	100	16.9472	6
1	1	HFPO-DA	HFPO-DA_1.1	98.945	9.78401	3
3.3	1	HFPO-DA	HFPO-DA_1.1	84.0194	7.81114	3
10	1	HFPO-DA	HFPO-DA_1.1	84.1898	2.87741	3
33	1	HFPO-DA	HFPO-DA_1.1	90.6755	1.01609	3
100	1	HFPO-DA	HFPO-DA_1.1	92.1916	9.07458	3
0	1	6:2FTOH	6:2FTOH_1.1	100	16.9472	6
1	1	6:2FTOH	6:2FTOH_1.1	74.8299	2.8929	3
3.3	1	6:2FTOH	6:2FTOH_1.1	82.9656	10.5039	3
10	1	6:2FTOH	6:2FTOH_1.1	78.9793	5.63957	3
33	1	6:2FTOH	6:2FTOH_1.1	92.3985	6.75131	3
100	1	6:2FTOH	6:2FTOH_1.1	79.4466	17.0328	3
